# Supplementary material for: Benzoxazole Derivative K313 Induces Cell Cycle Arrest, Apoptosis and Autophagy Blockage and Suppresses mTOR/p70S6K Pathway in Nalm-6 and Daudi Cells
Source: Molecules. 2020 Feb 21;25(4):971. doi: 10.3390/molecules25040971 (PMC7070478; doi:10.3390/molecules25040971)
Supplement: Supplementary file 1 [file molecules-25-00971-s001.zip]

Archive with 7 entries (6 files):
- Supplementary Materials/
- Supplementary Materials/STR Authentication A-549.pdf
- Supplementary Materials/STR Authentication Daudi.pdf
- Supplementary Materials/STR Authentication HeLa.pdf
- Supplementary Materials/STR Authentication MCF-7.pdf
- Supplementary Materials/STR Authentication NALM-6.pdf
- Supplementary Materials/Supplementary Materials.docx
